# Supplementary material for: CO2 signaling mediates neurovascular coupling in the cerebral cortex
Source: Nat Commun. 2022 Apr 19;13:2125. doi: 10.1038/s41467-022-29622-9 (PMC9019094; doi:10.1038/s41467-022-29622-9)
Supplement: Supplementary file 4 — Source Data [file 41467_2022_29622_MOESM4_ESM.xlsx]

## Sheet: Fig 1
COX and NOS	COX-1	COX with indomethacin	nNOS	NOS	Ca2+ channels	PG signaling	adenosine signaling	cGMP	multiple targets	COX	catecholamines	AA synthesis	COX-2	K+channels	ROS
88	50	50	0	66.6	21.4	5	26.4	33.8	-3.2	31	-20	-0.06	-5.3	-2	-2
96	58	48	-12.7	11	57	25	11.5	4	31	2	-66.7	9.7	7.1	0	-1.6
82.4	53.8	83.8	2	59	8.6	40.6	12.4	10.1	-50	16	11.2	-2.3	-5.3	35	-6.15
89.7	60	1	5	60	5.7	44	56.3	0	35.7	-1	-10.2		9.3	16	8
88		-7	-0.8	6.6	52.9	1.6	1.4		7.3	5	4.4		-1.4	-15	-13.3
80		44.4	-10	55.5	13	-7.7	0		21.4	-2	43			0	-3.2
		14.3	65	33		50	56		2.38	10	70			-30
		56.7	87	-10.5			56.2		47	-5
		0	61	30			1.5			29.5
		36	77	11.1			0			10
		38	51	14			12			-9
		48.1	63	18			9.8			-4.2
		18	30	78			5
		30	73.2	14.8			40
		40.2	73	10.4			8.1
		25	77	60			5.1
		57	60	23
		18	14	-30.4
		39		0
		55.7		36
		35		15
		29		12
		65		11
		30		46
		35		18
		58		30
		68		66
		80		34.4
		43		50
		30.4		2
		28.9		38
		25.7		66
		44.4		8.1
		35		48.1
		5		78
		0		25.7
		28.6		50
		80		66
		63.6		50
		50		70
		90		75
		83		33.3
		50		88
		61		43
		78		62
		77		66
		66.7		25
		63		3.4
				47
				23
				80
				64
				49
				70.2
				1.45
				77
				81

## Sheet: Fig 2c
ASL
Time	Normocapnia							5% CO2						10% CO2							ATZ (10mg kg-1)							ATZ + 5% CO2						ATZ + 10% CO2
0	90.2545	58.824	31.7444	64.9806	78.7276	80.2002	134.487	74.6119	81.3166	104.155	126.519	144.408	198.518	213	130.998	121.366	189.206	232.016	213.482	338.171	128.823	108.172	117.3	168.305	135.558	168.997	253.325	145.97	131.053	204.466	166.135	260.566	398.961	259.139	234.8	229.811	236.385	206.659	354.799	452.324
10	89.4697	57.3338	54.0796	72.9306	84.652	82.6712	121.757	91.6264	84.2487	121.88	136.466	150.771	199.143	203.321	132.124	124.686	187.601	225.047	235.115	330.073	139.649	132.679	114.672	175.965	168.515	164.96	287.05	140.811	167.302	203.979	160.844	239.688	413.897	274.792	205.754	248.635	252.292	216.514	373.774	476.037
20	97.9821	56.4292	42.7548	78.5473	98.465	89.8282	125.751	96.1744	86.1764	102.268	138.268	152.103	189.781	201.801	136.984	134.628	179.603	211.807	227.401	343.344	137.563	148.163	138.47	164.088	165.199	165.935	323.905	152.559	155.045	211.655	165.606	233.287	437.369	254.91	203.204	188.844	252.901	226.845	382.812	437.233
30	103.941	72.9472	66.0378	91.0187	75.77	99.964	127.596	112.197	91.8469	111.043	149.284	162.58	201.074	201.032	157.897	128.836	197.156	188.308	274.682	332.66	130.524	128.07	127.823	183.27	146.297	179.22	307.615	165.62	139.668	216.649	188.146	245.888	415.071	239.317	198.033	192.836	255.224	242.522	349.253	425.153
40	144.376	98.17	94.5175	129.759	111.006	116.436	153.888	134.719	109.662	145.871	170.266	169.253	214.092	204.577	165.918	168.472	191.865	192.3	275.999	368.483	179.124	177.752	164.278	226.639	180.689	197.649	315.854	212.995	146.637	224.354	198.485	246.056	414.218	251.086	229.02	223.038	239.633	243.598	327.152	419.784
50	199.765	99.5894	60.0157	118.811	103.42	111.62	145.657	135.625	90.9986	140.705	161.596	160.85	216.504	233.426	142.142	130.989	198.525	195.664	268.007	312.655	242.853	179.567	136.068	223.749	176.67	210.024	324.466	199.875	158.63	219.702	183.507	288.81	389.205	264.857	244.119	237.516	248.409	221.38	330.209	416.985
60	170.782	115.946	77.1329	97.9321	98.4549	111.141	158.17	119.9	87.0384	143.88	163.747	154.676	220.069	250.287	141.321	120.794	211.748	211.541	244.776	338.537	256.649	206.284	128.901	244.602	181.551	201.676	293.852	155.14	209.715	230.853	177.036	281.523	416.589	295.363	257.517	220.459	248.604	226.235	360.723	455.593
70	186.022	147.275	75.1738	109.539	112.422	109.284	156.073	120.609	91.4503	148.71	138.076	167.095	225.983	254.276	135.368	143.194	222.363	205.037	240.264	333.457	222.852	213.857	143.239	222.762	177.094	190.701	291.836	186.495	168.432	215.623	174.647	271.006	419.799	291.314	222.455	226.796	240.354	211.638	389.654	475.552
80	162.561	97.3559	90.4424	101.937	108.149	108.525	150.254	120.042	99.667	128.342	148.882	157.011	193.893	224.625	150.38	49.211	204.712	206.311	240.242	345.725	215.61	220.856	154.024	214.365	177.643	177.58	314.228	176.235	138.945	195.645	160.726	246.816	430.036	264.233	213.885	185.946	270.263	236.134	375.991	457.706
90	161.318	113.775	85.8091	102.998	97.9303	101.809	142.933	119.69	91.1886	118.632	155.32	177.512	211.615	218.766	143.907	151.872	211.589	180.977	277.232	315.249	229.406	199.012	144.961	225.317	156.271	191.906	318.223	202.181	156.534	210.23	187.118	246.916	418.486	244.608	215.367	188.807	256.527	246.746	340.985	410.5
100	95.0389	69.7946	58.3675	79.0273	84.5199	90.3112	127.672	84.8324	95.3571	105.274	148.963	142.809	225.187	184.007	145.338	130.922	182.356	178.008	263.549	314.14	144.732	112.902	114.757	201.562	147.528	198.902	320.789	170.655	133.88	216.403	186.115	266.766	402.251	255.029	224.774	226.236	245.955	224.61	308.385	401.893
110	84.6515	72.3323	51.7827	67.7222	76.204	84.6797	129.789	91.054	97.8987	118.552	145.146	139.762	218.941	184.819	137.814	118.726	182.894	180.495	246.804	310.843	160.414	141.621	109.227	191.915	134.918	193.604	327.217	159.558	173.629	212.036	191.375	274.793	392.527	272.609	229.83	258.019	257.925	199.869	323.343	413.695
120	93.4818	61.849	37.7356	64.8091	74.6082	82.8938	129.01	73.995	84.4548	128.113	135.348	152.231	210.523	218.873	140.416	135.219	200.275	212.968	220.607	337.929	142.749	106.918	107.587	182.589	139.345	174.704	287.13	155.339	188.6	215.354	192.416	268.399	404.174	256.08	227.88	258.666	241.734	201.023	352.894	442.305
130	102.267	52.5957	48.3135	67.362	78.6467	85.5029	121.969	84.7719	80.775	115.688	151.354	154.45	214.244	209.763	142.099	128.334	195.16	219.393	228.036	319.923	139.547	114.519	106.537	170.235	167.699	168.968	300.586	133.518	199.681	213.56	185.5	253.859	393.296	258.347	214.048	239.596	257.433	190.209	375.313	479.317
140	101.646	61.998	40.3963	71.317	88.9213	83.8033	124.944	101.556	85.8417	108.086	134.295	143.091	195.048	202.222	139.971	129.09	198.665	218.485	222.376	348.016	128.675	152.54	132.06	162.363	176.282	151.63	311.12	140.815	166.076	216.536	154.563	240.917	415.758	261.904	201.61	183.69	239.341	228.017	399.932	469.526
BOLD
Time	Normocapnia							5% CO2						10% CO2							ATZ (10mg kg-1)							ATZ + 5% CO2						ATZ + 10% CO2
0	-0.188147	-0.300263	0.192307	-0.05008	-0.11467	0.014756	-0.18828	-0.364008	-0.063	0.069842	-0.25136	0.037945	-0.22825	-0.338789	-0.385104	0.214557	0.029954	-0.34596	0.302904	0.194293	-0.488355	-0.01681	0.157487	-0.22149	0.187239	-0.2115	0.55339	-0.0638469	-0.05928	0.330429	-0.484189	-0.76779	0.450445	0.0366464	-0.71012	-0.4122	0.458287	-8.17e-05	-0.29549	-0.23874
10	-0.0794751	-0.0235391	-0.30428	0.027	0.175953	-0.12621	-0.06742	0.0232355	0.137433	-0.22676	0.271796	-0.07405	0.023829	0.229293	0.646739	0.310505	-0.16921	-0.07214	-0.12456	0.079133	0.253285	0.090414	0.280065	-0.21247	-0.42661	0.054758	0.023204	-0.16055	-0.01988	-0.214044	0.343921	0.445495	-0.04106	-0.289397	0.431785	0.146997	-0.35762	-0.21608	0.228833	-0.62447
20	0.267623	0.323802	0.111968	0.02308	-0.06128	0.111451	0.255702	0.340772	-0.07443	0.156913	-0.02044	0.036103	0.20442	0.109497	-0.261634	-0.52506	0.139255	0.418099	-0.17835	-0.27343	0.23507	-0.0736	-0.43755	0.433961	0.23937	0.156745	-0.57659	0.224397	0.07916	-0.116385	0.140268	0.322295	-0.40939	0.252751	0.278332	0.265198	-0.10067	0.216158	0.066656	0.863207
30	0.258712	-0.0921695	-0.24676	-0.3912	0.458995	-0.20143	-0.03341	-0.573593	0.440517	0.225922	-0.11197	0.107166	-0.31558	0.873224	-0.803866	-0.03074	-0.0448	0.7596	-1.32574	-0.48584	0.853393	0.695903	0.63602	-0.48824	0.181104	-0.25401	-0.12714	-0.0568861	0.271474	-0.383787	-0.324523	0.568686	0.308198	0.595198	0.524932	0.575183	-0.00643	-0.27606	0.765205	0.894992
40	4.22132	2.73539	1.60818	2.61002	1.47276	-0.20143	-0.03341	2.24935	0.917832	0.762681	0.389189	0.107166	-0.31558	1.30021	-0.123493	-0.00254	0.509059	1.06378	-1.32574	-0.48584	4.13722	3.83458	0.483878	0.335133	1.2303	-0.25401	-0.12714	0.891559	-0.82141	-0.214172	-0.102372	0.568686	0.308198	0.772753	0.150835	-1.51459	-0.18043	0.099949	0.765205	0.894992
50	4.13151	2.60076	1.7969	1.79197	0.777842	-0.01306	-0.24048	1.40473	0.931135	1.52112	0.32975	0.697055	-0.32281	1.21578	0.0208352	-0.10727	0.129158	0.807214	-0.93496	0.985544	4.17985	4.9139	0.799484	0.722845	0.74643	-0.89413	-0.03579	1.51449	-0.73711	-0.216217	0.448969	-0.8718	1.21443	0.318682	0.622559	-1.4298	-0.04708	0.776025	0.313667	1.17858
60	3.23172	2.13352	1.06469	1.63173	0.495593	-0.7141	-0.17784	1.80507	1.03696	1.04715	0.005019	0.836303	-0.2205	1.17819	-0.112734	0.241365	-0.67376	0.517781	-0.53703	0.17315	3.27328	4.87301	0.489385	0.396834	0.150735	-0.55706	1.03876	1.95821	-2.42188	-1.02736	0.0984679	-0.38559	0.072978	-0.365455	-0.10234	-0.23591	0.145733	0.353071	-0.91358	0.29744
70	2.56608	1.53476	0.617609	1.13889	0.431196	-0.89921	0.120178	2.04161	0.43248	0.867078	0.579017	0.292611	-0.04686	1.04428	0.125577	-0.04294	-0.496	0.696039	-0.98866	-0.04057	3.70806	3.06683	0.152241	0.770903	0.339055	-0.53525	0.70951	1.22672	-1.14561	-0.406337	0.132508	-0.24989	0.61808	-0.457833	0.723987	-0.02747	0.281538	0.362049	-1.21124	-0.26284
80	2.34274	1.47994	-0.4722	1.0597	-0.0043	-1.46444	-0.08738	2.02864	-0.03675	1.10589	0.027729	-0.04239	0.429531	1.42242	0.124857	-0.59035	0.09765	0.589088	-1.04917	1.00941	3.79175	2.90747	-0.81621	0.231844	0.082338	-0.83251	0.497525	0.597816	0.045799	-0.0388014	0.456067	0.124595	-0.19839	0.0533401	0.622807	0.549077	-0.51253	-0.23634	-0.29283	0.692235
90	1.78139	1.30124	-0.33668	1.04428	-0.12844	-1.33015	0.049029	1.92473	0.334843	1.03093	-0.17151	0.186401	0.245858	1.47259	-0.0147094	-0.37913	-0.36983	0.966867	-2.34692	0.808327	3.94763	3.43446	-0.46622	-0.1033	0.797686	-1.37557	0.028872	0.437427	-1.04005	-0.567084	-0.268439	-0.30041	0.062088	0.686122	0.817368	0.021926	-0.08482	-0.7414	0.441846	1.90982
100	-1.35677	-2.09414	-1.16389	-1.07735	-0.66121	-2.11889	-0.40326	-0.687239	-0.64754	0.047077	-0.58596	0.169449	-0.61737	0.929369	0.201546	0.375766	-0.7488	0.369711	-2.04307	0.676396	-0.745104	-0.19034	-0.83584	-0.77206	-0.30585	-1.59905	0.437294	-1.03652	-1.39084	-0.916884	-0.50267	-0.45495	1.04545	0.32466	-0.10068	-0.72561	-0.01786	-0.62932	0.313836	2.48019
110	-0.917293	-2.20375	-0.88081	-0.59516	-0.3057	-1.88009	-0.49288	-0.952084	-0.74898	-0.51011	-0.42727	0.295928	-0.36659	0.895844	0.518418	0.890001	-0.76893	0.273967	-1.38523	0.811095	-1.39098	-1.38542	-0.5988	-0.38007	0.219085	-1.3845	0.194341	-0.575519	-2.99875	-0.737217	-0.72988	-0.7735	1.42346	-0.373826	-0.30638	-1.97502	-0.49583	0.37224	-0.27497	2.0348
120	-0.699404	-1.45194	-0.30704	-0.49933	-0.11159	-1.4177	-0.42201	-0.59728	-0.30263	-0.64818	-0.00441	0.446382	0.296689	-0.639711	0.449838	0.236972	-1.05205	0.16428	-0.83544	0.493743	-0.738629	-0.64229	-0.65978	-0.56219	0.373581	-0.88913	0.885086	-0.854587	-3.71139	-0.620871	-0.405406	-0.64451	1.0917	-0.178086	-0.32482	-1.71244	0.316748	-0.12058	-1.32888	0.902597
130	-0.482355	-0.88299	-0.67914	-0.27399	0.191429	-1.26093	-0.15832	-0.00663626	0.203336	-0.28256	-0.16965	0.384795	-0.10666	0.0691399	0.700285	0.488498	-1.37689	-0.00039	-0.80055	0.703658	0.124907	0.044838	-0.3623	-0.27057	-0.21299	-0.55413	0.576374	-0.570507	-3.88175	-1.27313	-0.180324	0.718914	0.886722	-0.322348	0.437744	-0.28468	-0.36988	-0.0813	-1.00267	0.173181
140	-0.1168	-0.630395	-0.28307	0.123425	0.265092	-0.83004	-0.01508	0.250318	0.168828	-0.41503	0.233331	0.688526	0.727766	0.218515	0.421496	-0.12313	-1.40801	0.22341	-1.15192	-0.03926	0.608075	-0.3936	-1.33759	0.095566	0.11206	0.060555	0.600758	0.0340851	-3.2791	-0.933669	0.912611	0.647962	0.326581	-0.0408549	0.477574	0.146004	0.13571	-0.40037	-1.54746	0.908119

## Sheet: Fig 2e
Normocapnia	5% CO2	10% CO2	ATZ	ATZ + 5% CO2	ATZ + 10% CO2
64.5156	19.7746	25.5433	81.1224	25.6735	12.8727
43.3522	4.36843	0.925	56.1817	11.8708	20.3147
21.002	19.2559	-8.9743	10.6796	3.732	-0.158
20.9685	11.4365	17.2843	43.9506	4.996	1.5524
14.5848	6.6246	-11.8828	12.6892	22.2033	1.6203
14.9299	15.5414	11.2315	21.6677	-4.5068	-9.1487
19.1551		-8.6952	9.3644		-5.7567

## Sheet: Fig 2f
Normocapnia	5% CO2	10% CO2	ATZ	ATZ + 5% CO2	ATZ + 10% CO2
3.47298	2.01859	0.96631	3.61125	1.41197	-0.0817627
2.27415	0.719473	0.178513	3.9981	-1.34937	0.217527
1.33353	0.993027	0.029837	0.322242	-0.370075	-0.94574
1.89095	0.353737	-0.12169	0.678489	0.225524	0.051546
0.679599	0.456492	0.581304	0.571354	-0.37682	0.466789
-0.40659	-0.14754	-0.61516	-0.49661	0.476373	-0.45279
-0.07454		0.279532	0.42812		0.303296

## Sheet: Fig 2g
Normocapnia	5% CO2	10% CO2	ATZ	ATZ + 5% CO2	ATZ + 10% CO2
-0.031989	-0.096059	-0.268594	-0.210824	-0.259189	-0.231836
0.029387	-0.088469	-0.124725	-0.115534	-0.205393	-0.164766
0.004066	-0.060478	-0.169521	-0.076995	-0.151351	-0.230116
-0.005445	-0.11568	-0.248286	-0.151847	-0.10949	-0.165462
-0.008898	-0.148309	-0.17882	-0.152279	-0.181126	-0.264089
0.01887	-0.109841	-0.259953	-0.163945	-0.153528	-0.210175
-0.001385	-0.20995	-0.159665	-0.080034	-0.108872	-0.114302
0.000556	-0.090798	-0.082686	-0.079091
	-0.092743		-0.07892
	-0.089891		-0.083205
	-0.036429		-0.090419
	-0.107298		-0.050598
	-0.122647		-0.047236
	-0.014857

## Sheet: Fig 3c
ASL
Time	Normocapnia 1.5 mA															10% CO2 1.5 mA															10% CO2 3 mA									10% CO2 3 mA + INDO + CAFF									10% CO2 1.5 mA + INDO + CAFF
0	57.5317	34.1602	42.7214	59.4557	23.6924	51.8619	34.1007	34.4517	41.0314	38.9649	32.2419	32.2847	40.0701	53.9613	86.4779	73.7874	58.5261	65.9837	91.9508	79.6565	124.788	94.7349	63.4507	66.7169	53.0461	60.7653	54.159	85.9667	136.272	184.414	90.3685	54.7479	54.8031	96.2186	81.8919	129.447	93.2446	52.4488	80.764	65.877	35.1079	37.292	57.2967	38.8833	77.5058	51.4251	20.1225	14.2185	38.7339
10	63.3555	40.2004	38.504	58.1545	18.9294	59.395	43.2371	50.0979	45.7779	32.7637	49.7268	33.239	61.0062	55.486	94.389	77.2038	66.6119	61.2571	87.9288	63.8108	143.849	106.054	75.1226	62.1733	57.2	61.203	60.3465	62.3045	132.198	177.207	86.7055	52.335	51.3785	100.326	89.5205	142.565	99.305	65.1111	71.5395	57.8511	38.1077	37.2327	56.8322	34.2918	92.9554	43.4267	25.2491	69.6163	40.6407
20	66.3057	55.6286	38.9746	68.3634	36.6426	53.3736	43.678	52.0486	50.4061	35.4328	52.2844	49.1267	47.015	66.8298	102.175	86.8096	63.8036	63.2648	86.1754	74.1951	145.916	103.103	70.033	65.5058	41.4624	74.3944	66.1826	83.2287	124.85	186.45	88.0519	54.2476	61.3814	87.9113	84.3573	155.318	113.217	60.1609	78.7202	56.5225	29.3876	39.9924	60.3216	28.3294	74.4084	48.3911	27.1308	88.334	42.0774
30	65.0167	58.7312	45.378	60.6287	50.8272	62.0088	51.4068	52.4972	56.862	38.5073	42.7348	35.1306	42.0184	61.9634	83.3679	71.5076	65.7529	68.0876	88.9293	73.6394	132.466	101.612	82.2518	62.4405	57.4338	82.2763	78.3462	94.8953	134.642	166.696	88.3766	53.9282	73.7951	92.5204	101.45	150.03	116.554	60.9697	78.1459	61.5153	40.9696	37.1634	61.2091	28.3053	77.747	47.8237	30.5858	21.1279	37.1967
40	97.6929	81.3924	78.1535	73.8296	105.367	95.9886	95.2657	95.2698	96.3424	114.821	88.6097	78.3516	84.8253	78.5321	96.9312	74.3516	96.6558	68.092	95.5905	104.924	146.039	117.991	76.0028	71.9408	64.4743	95.4377	71.19	96.5234	145.044	172.186	121.11	69.9534	81.4575	115.3	114.564	174.907	133.683	113.42	78.9221	61.1781	52.5964	52.3155	69.1099	41.3886	100.876	61.0787	51.693	16.3018	53.8765
50	87.8574	70.9928	68.7118	73.1574	79.2989	113.059	73.9334	102.223	87.8257	75.2852	98.7594	88.6818	57.9074	67.816	116.616	74.8055	91.09	69.6114	78.1737	95.9665	138.969	102.127	83.5924	60.7271	74.5946	92.4883	57.255	85.9695	147.243	185.333	127.011	77.4136	82.5882	98.9154	109.313	175.531	122.871	109.336	88.813	73.2687	43.8024	52.9909	66.5194	45.9691	93.6381	64.6436	42.8196	47.715	55.808
60	86.7761	76.8284	62.4039	75.5007	70.6872	88.9147	60.6519	111.702	95.2617	85.7317	92.41	134.944	83.468	74.9817	109.744	92.3848	78.0674	73.6566	81.5191	99.0448	147.52	103.376	76.0363	83.8793	78.3034	83.7194	60.289	92.931	143.055	193.51	111.941	74.133	80.7972	118.082	98.4537	154.2	123.92	103.529	86.6429	65.3213	46.634	47.7632	57.301	54.285	86.0254	56.2159	57.9185	23.8105	45.4844
70	93.5678	76.1624	79.5607	83.003	67.0464	99.2745	68.3485	118.369	85.9116	75.9982	83.4381	120.733	91.8079	65.1556	102.832	95.4947	66.3933	70.1333	95.677	82.5556	140.158	111.762	86.4293	65.0009	65.2336	86.0431	65.5767	96.1692	145.538	181.427	118.831	73.5682	73.5168	90.1666	100.371	167.016	106.752	99.2106	89.6085	71.4041	40.6423	46.133	49.3418	37.5521	95.4032	52.0494	33.2306	93.3775	52.524
80	103.45	77.2302	76.5578	73.3528	64.1731	97.0506	78.5152	109.983	72.573	79.771	75.4164	84.3097	82.5509	75.5805	109.151	102.903	75.321	75.4638	97.6964	65.9886	142.164	107.08	80.7211	64.4594	67.7835	88.3679	49.912	79.747	138.966	167.552	101.367	74.0023	75.7138	84.3961	100.338	168.653	120.604	99.2225	83.9785	62.7476	33.161	48.4361	54.5133	26.0835	87.448	62.2315	43.2222	73.0442	28.8959
90	92.1353	63.2533	56.1645	67.931	67.0602	82.0041	64.8085	94.0204	74.1448	79.9443	59.0556	84.337	74.3353	68.1572	92.5916	103.311	71.2411	71.9332	84.4173	85.8608	141.229	101.795	80.6798	71.8075	54.8823	82.2447	65.02	79.0171	132.723	180.297	111.546	72.6525	78.7436	105.785	112.636	164.172	121.298	107.981	82.6086	51.0356	39.2118	52.878	62.4971	31.2898	81.9591	55.1849	37.0859	14.4965	34.5223
100	64.9474	48.873	55.6587	66.1171	53.1445	67.7505	52.7825	30.9697	52.607	41.4722	42.6382	20.2827	41.8828	63.9144	72.348	78.8214	56.6337	71.7383	96.1765	88.1241	121.333	95.4455	57.4374	66.9096	54.368	82.4875	51.3628	77.7037	144.551	183.592	97.2768	62.9858	61.4095	87.858	107.246	158.278	115.968	76.4775	85.5699	54.6274	38.8378	42.2349	51.5271	47.6611	73.9848	52.2674	19.4423	41.2869	34.0655
110	63.2251	44.3822	49.5979	63.2205	43.7456	56.8997	46.9509	53.7523	42.711	61.945	31.9848	27.354	46.6248	53.6507	68.6648	69.5627	62.3968	69.6531	102.541	80.1111	121.025	95.5415	53.7846	67.0212	48.8757	81.9935	54.9271	88.1621	146.169	190.795	101.116	60.7863	58.3778	90.506	109.496	146.679	98.363	72.2291	82.2916	47.6281	31.5946	42.2631	58.791	45.3749	76.9375	51.306	7.06684	26.9693	28.9696
120	47.5552	39.1229	35.922	54.0056	30.6961	57.6094	34.0588	41.96	43.381	33.4882	30.5416	32.7315	45.6085	62.0713	80.2892	82.264	56.6271	66.2022	95.2451	99.6397	132.432	99.4773	59.7563	68.4889	49.1768	70.668	47.3518	85.4412	147.643	189.407	101.81	61.0275	55.5557	96.5405	84.5571	148.213	93.1998	55.7617	81.7881	58.5692	33.8565	37.9217	52.2457	37.696	77.6391	53.6713	14.5289	16.0372	31.7772
130	61.4507	45.4136	31.8575	59.5427	23.8305	60.3312	36.1706	53.4293	41.6944	29.459	41.4793	32.1519	52.1085	57.5767	80.205	86.7998	57.3124	57.4394	87.4259	70.7446	139.49	94.754	70.0098	61.7356	54.3071	70.1729	51.8932	78.4404	149.887	191.841	90.1743	51.03	47.0593	100.013	90.6565	152.516	91.3568	72.345	68.73	55.6704	37.8325	37.8166	52.901	31.976	80.9421	47.8691	29.8727	85.8976	32.5682
140	70.6307	50.7374	33.9625	64.3489	34.346	55.1897	38.4937	57.3837	49.4118	35.6413	53.1717	49.4972	44.7508	62.3195	87.9626	83.3685	58.4278	52.3762	83.2611	69.8153	148.221	100.544	63.4181	69.0813	40.4985	71.0674	58.7322	96.6794	140.206	192.686	95.9092	54.7086	54.8571	86.7301	77.478	156.379	109.348	61.5479	77.8938	56.1087	27.0067	38.3173	61.5894	30.757	73.5502	48.3796	14.4851	110.254	23.8567
BOLD
Time	Normocapnia 1.5 mA															10% CO2 1.5 mA															10% CO2 3 mA									10% CO2 3 mA + INDO + CAFF									10% CO2 1.5 mA + INDO + CAFF
0	-0.15337	0.102911	-0.20626	-0.2064	-0.01508	-0.08398	-0.26867	-0.29047	-0.34829	-0.422051	-0.20984	-0.462093	-0.170272	-0.221807	-0.0938581	0.0350147	-0.12655	0.010696	0.16641	-0.26825	0.037579	0.219481	-0.08843	-0.12954	-0.211942	-0.321786	0.167695	-0.00978964	-0.103638	-0.282175	-0.315329	-0.26545	0.145627	-0.00173	0.237764	0.276897	-0.02355	-0.17955	-0.16582	-0.312295	-0.0164967	-0.12858	-0.1227	-0.11407	-0.09928	0.039677	-0.04682	0.637316	-0.15697
10	-0.115236	-0.05211	0.095803	-0.01152	0.003921	-0.08124	0.029538	0.007961	0.312171	0.149168	-0.147157	0.332887	-0.129924	0.148291	0.148044	0.0289706	0.123896	-0.02669	-0.51599	0.194246	0.034748	-0.15546	-0.2426	-0.0039	0.116325	0.0951681	-0.197291	-0.0726665	0.0219332	0.21195	0.00594014	0.0873	0.007377	-0.14099	-0.21918	-0.09855	0.090289	-0.0155	0.015406	0.131727	-0.211456	0.150851	0.255317	0.163565	-0.12937	-0.02551	-0.15008	-0.47387	-0.12499
20	0.268606	-0.0508	0.110459	0.217914	0.011157	0.165221	0.239134	0.282509	0.036121	0.272884	0.356997	0.129205	0.300195	0.0735167	-0.0541864	-0.0639853	0.002652	0.01599	0.349581	0.074006	-0.07233	-0.06402	0.331035	0.133439	0.0956167	0.226618	0.029596	0.0824561	0.0817051	0.0702256	0.309389	0.178149	-0.153	0.142717	-0.01858	-0.17835	-0.06674	0.195049	0.150412	0.180568	0.227953	-0.02227	-0.13262	-0.04949	0.22865	-0.01417	0.196898	-0.16344	0.281954
30	0.208194	-0.08515	0.040372	0.144247	-0.44571	0.639501	0.281649	0.238043	0.037068	0.0594043	0.58909	0.919477	0.187912	0.193314	0.259094	0.969677	0.30138	0.044509	-0.24225	0.023606	0.263179	-0.13268	0.108043	0.249399	0.136562	0.316255	0.0559198	-0.0351419	-0.229523	0.48531	0.297174	0.21208	-0.16479	0.092426	-0.06649	-0.04348	-0.37122	0.823034	0.592349	0.12504	0.0508395	0.275043	0.016446	-0.39074	-0.09142	0.066531	-0.12361	0.307169	0.921761
40	0.208194	-0.08515	0.040372	0.144247	-0.44571	0.639501	0.142258	0.238043	0.037068	0.0594043	0.58909	0.919477	0.187912	0.193314	0.259094	0.969677	0.30138	0.044509	-0.24225	0.023606	0.263179	-0.13268	0.108043	0.249399	0.136562	0.316255	0.0559198	-0.0351419	-0.229523	0.48531	0.297174	0.21208	-0.16479	0.092426	-0.24078	-0.04348	-0.37122	0.823034	0.592349	0.12504	0.0508395	0.275043	0.016446	-0.16582	-0.09142	0.066531	-0.12361	0.307169	0.921761
50	1.78619	0.995325	0.225248	0.935387	2.04039	0.719999	0.895208	4.12258	0.921179	6.66763	2.47652	3.85938	5.66451	0.932896	0.0414409	1.73921	1.03659	0.507835	-0.19505	0.333682	0.460211	0.465395	1.0241	0.603162	0.608996	1.76561	2.43749	0.309529	-0.200881	0.697769	1.15124	0.774322	0.708131	0.594124	0.079073	0.324045	1.59457	1.60367	1.36575	0.409972	0.810023	0.527798	-0.19949	-0.17851	0.481054	0.451706	-0.20745	-0.44327	1.19194
60	1.90105	0.950122	0.421755	0.879836	2.50795	1.00305	1.57055	3.84088	1.81719	6.38605	2.17206	5.73632	4.69854	0.922145	0.593488	1.61974	0.93643	0.382863	-0.16866	0.121788	-0.05887	0.889228	0.89026	0.127747	0.504262	1.58079	2.05303	0.382086	-0.134797	0.422042	1.80943	0.83367	0.612816	0.161659	-0.03353	0.69312	1.66141	1.25094	1.20679	0.284826	0.647077	0.423202	-0.6215	-0.51271	0.686138	0.107155	-0.29515	-0.38361	0.178575
70	1.34906	0.558323	0.004195	0.487879	1.74419	0.896845	1.37985	2.65445	0.934666	6.15522	1.97455	3.97275	3.15877	0.755565	0.482959	1.47276	0.938042	0.286149	-0.21336	0.600459	0.161284	0.034602	0.730189	0.480986	1.12789	1.28224	2.1886	0.694042	-0.0823967	0.518043	1.00197	0.372678	1.30907	0.751764	0.212168	0.315165	0.961713	0.71099	0.870725	-0.0683361	0.480016	0.051376	-0.70659	-0.25875	0.372275	-0.28311	-0.23541	-0.61271	-0.54216
80	0.995609	0.067962	-0.55596	0.537445	1.51305	0.657218	0.415747	2.18023	0.679398	5.58689	1.36233	3.19804	2.32002	0.568156	0.370163	1.23138	0.546941	0.217833	-0.80102	0.570098	0.103682	0.106636	0.904453	0.454013	0.381986	1.61476	1.91847	0.727329	0.129698	0.741318	1.47133	0.753451	0.538646	0.545905	-0.23182	0.149409	0.467442	0.800403	0.65282	-0.0299338	0.840587	-0.10645	-0.37213	-0.45338	0.627068	-0.35207	-0.65373	-1.30428	-0.09452
90	1.26602	0.370752	0.171169	0.808107	1.23852	0.682364	0.913205	1.95562	0.902053	5.40566	1.99706	2.25834	2.25129	0.531606	0.322483	1.04029	0.972723	0.127539	-0.25802	-0.13923	0.042588	0.337414	0.529955	0.098721	0.164943	1.47599	1.23789	0.768397	0.162062	0.467404	1.5419	0.659786	0.787992	-0.03314	-0.35522	0.083003	0.980083	0.373552	1.09257	0.0764075	0.59169	-0.33071	-0.86916	-0.54528	0.404393	-0.46742	-0.78631	-0.3747	-0.09397
100	-1.19672	-0.66699	-0.78476	-0.69995	-2.42959	-1.32183	-1.62524	-0.87756	-2.06741	-0.339415	-1.58967	-1.65101	-1.07939	-0.852217	-0.377584	0.807306	0.03983	-0.22957	-0.63605	-0.91224	0.356815	-0.40225	-0.84897	-0.45101	-0.856232	0.096453	-0.00485937	0.0995884	-0.193827	0.432999	0.646939	0.025541	0.07028	-0.114	-1.10577	-0.42685	-1.36451	-1.18519	-0.50489	-0.208226	-0.234382	-0.38448	-1.31837	-1.38314	-1.11368	-1.40752	-1.93508	-0.81277	-1.24255
110	-1.12277	-0.16183	-0.92361	-0.57541	-2.03004	-0.85687	-1.37583	-1.86391	-1.05578	-1.48389	-1.12961	-1.95798	-1.01171	-0.667836	-0.218196	0.926547	0.0362	0.025492	-0.66613	-0.56756	0.369206	-0.39012	-0.69032	-0.45635	-0.616972	0.113054	-0.157493	0.0980455	-0.485868	0.133811	0.441729	0.120733	-0.12656	-0.22708	-0.80874	-0.47523	-0.62395	-1.00533	-0.77601	-0.533733	0.0825702	-0.45775	-1.21577	-1.0506	-1.02039	-1.13527	-1.04727	-0.76549	-1.45842
120	-0.325476	-0.0248	-0.42825	-0.40503	-1.08739	-0.33248	-0.66775	-1.47057	-1.26193	-1.23785	-0.358391	-1.36185	-0.624471	-0.602487	-0.321102	0.525157	0.18337	-0.07637	-0.27225	-0.74489	-0.03158	-0.18416	-0.32294	-0.37321	-0.416876	0.383522	0.358627	0.055651	-0.528023	-0.193051	0.406058	0.350009	0.160687	-0.0473	-0.53112	-0.31385	-0.42344	-0.7073	-0.52977	-0.595424	0.145535	-0.33634	-0.75492	-1.0813	-1.0004	-1.07781	-1.00694	-1.02103	-1.06802
130	-0.237034	-0.14586	-0.1108	-0.38745	-0.22401	-0.37675	-0.27831	-0.99994	-0.23239	-0.527673	0.000166763	-0.270248	-0.151984	-0.243941	0.00882479	0.404713	0.51931	-0.09841	-0.73011	-0.10378	-0.00697	-0.43259	-0.40021	-0.05723	-0.22348	0.796655	0.461176	-0.335969	-0.473571	0.0114544	0.68193	0.67755	0.20572	-0.28452	-0.74311	-0.30543	-0.10934	-0.60131	0.031521	-0.425761	-0.0450132	-0.23301	-0.67773	-0.97805	-0.8182	-1.07514	-1.22917	-2.14226	-0.89858
140	-0.105922	0.012875	-0.08223	-0.03042	-0.50611	0.106691	0.060422	-0.5529	-0.36871	-0.574508	0.310511	-0.320037	-0.0243527	-0.162631	-0.354434	0.712046	0.326829	-0.02798	0.41127	-0.04179	-0.10569	-0.30286	0.048366	-0.01782	0.0728288	0.931179	0.564714	0.07335	-0.248211	-0.126823	0.523774	0.602078	0.075332	0.109247	-0.33025	-0.41654	-0.35052	-0.12071	-0.04266	-0.328951	0.294173	-0.18678	-0.96112	-0.83785	-0.59961	-1.07241	-0.73328	-1.95837	-0.01679
[truncated: 11 more columns]

## Sheet: Fig 3d
Normocapnia 1.5mA	10% CO2 1.5 mA	10% CO2 3 mA	10% CO2 3mA + INDO +CAFF	10% CO2 1.5 mA + INDO +CAFF	1.5 mA INDO + CAFF
27.2387	11.9969	27.0522	6.41311	1.97929	42.6945
31.5391	14.779	20.4438	6.85078	3.79738	15.8702
31.2661	7.923	19.5236	11.433	-3.15224	18.8795
26.4273	0.4326	6.21827	-0.10648	7.33917	29.3478
56.8457	16.2383	15.8987	7.97393	-3.56776	8.44011
85.9209	3.0249	21.1139	9.12299	9.19999	12.6208
63.6247	4.4043	14.5205	11.507
32.4838	8.3551	43.7394	18.4047
20.8113	5.10225	9.39015	-7.87191
20.8039	12.989
35.678	12.9772
16.6846	-6.99926
33.7027	3.90616
79.4224	8.9669
88.0919	3.838

## Sheet: Fig 3e
Normocapnia 1.5mA	10% CO2 1.5 mA	10% CO2 3 mA	10% CO2 3mA + INDO +CAFF	10% CO2 1.5 mA + INDO +CAFF	1.5 mA INDO + CAFF
1.90105	1.61974	1.80943	0.284826	0.178575	7.70021
0.950121	0.93643	0.83367	0.647077	0.0854747	0.408092
0.421755	0.382863	0.612816	0.423202	0.418013	4.85768
0.879836	-0.168664	0.161659	-0.621498	0.165683	3.71372
2.50796	0.121788	-0.0335323	-0.512707	0.342958	0.166784
1.00305	-0.0588707	0.69312	0.686138	-0.150145	0.687296
1.57055	0.889228	1.66141	0.107155
3.84088	0.89026	1.25094	-0.295153
1.8172	0.127747	1.20679	-0.383606
6.38605	0.504262
2.17206	1.58079
5.73632	2.05303
4.69854	0.382086
0.922145	-0.134797
0.593488	0.422042

## Sheet: Fig 3f
10% CO2 1.5 mA	10% CO2 3 mA	10% CO2 3mA + INDO +CAFF	10% CO2 1.5 mA + INDO +CAFF	1.5 mA INDO + CAFF
0.375452	0.687541	0.822072	0.546943	1.24321
0.237688	1.02188	0.902758	0.778612	1.03339
1.11767	2.07493	0.700094	0.416779	0.855053
0.538754	0.622116	1.86724	0.325056	1.01042
0.3735	0.841825	0.906429	0.359655	0.894157
0.378035	0.910174		0.399187	1.11478
0.719338	1.17464		0.423199	0.61429
0.396694	1.02753		0.651843	0.79777
0.421328	2.16266		0.277763	1.40576
0.394896	1.92371			1.31872
0.241673				1.22982
0.434655				1.16068
0.45154				1.13583
0.231851				2.11193
0.513485
0.633759
0.649418
0.637306
0.353406
0.396851
0.430367
0.397133
0.427855
0.523944
0.439918
0.618261
1.10411
0.49927
0.91837
0.706914
0.629607
0.417915

## Sheet: Fig 4d
GLASTCreERT2/+ _Vehicle	GLASTCreERT2/+ _Tx	GLAST (+/+)_Tx
35.5	53.7	44.3
47.3	48.4	46.5
51.2	45.7	34.9
42	50.7	46.7
52.4	48	42.4
41.1	51.1	45.6
43.2	52.4	47.9
50.6	49.3	53.7
42.2	37.7	52.6
46.9	58.5
42.08	44.7
	58.7
	58.1
	49.8
	57.3
	54.4
	51.7
	52.9
	56.8
	49.2

[truncated: 15 more sheets: Fig 4e, Fig 4f, Fig 4g, Suppl Fig 1c, Suppl Fig 1d, Suppl Fig 2b, Suppl Fig 2c, Suppl Fig 3a, Suppl Fig 3c, Suppl Fig 4, Suppl Fig 5a, Suppl Fig 5b, Suppl Fig 5c, Suppl Fig 5d, Suppl Fig 6b]
